# Supplementary material for: Marked Genotype Diversity among Reoviruses Isolated from Chicken in Selected East-Central European Countries
Source: Animals (Basel). 2023 Jun 28;13(13):2137. doi: 10.3390/ani13132137 (PMC10340021; doi:10.3390/ani13132137)
Supplement: Supplementary file 1 [file animals-13-02137-s001.zip]

Archive with 1 entries (1 files):
- animals-2442339-SI.xlsx
