# Supplementary material for: Marked Genotype Diversity among Reoviruses Isolated from Chicken in Selected East-Central European Countries
Source: Animals (Basel). 2023 Jun 28;13(13):2137. doi: 10.3390/ani13132137 (PMC10340021; doi:10.3390/ani13132137)
Supplement: Supplementary file 1 [file animals-13-02137-s001.zip › animals-2442339-SI.xlsx]

## Sheet: Sheet1
Country	Farm	Type of bird	flock / farm	follow-up of the same stock	flock age in weeks	health status	vaccination history	sample type	sample number	CPE (isolate identifiers)
Hungary	A	broiler	1/A	N	4	uneven growth	parents: Reo live 1133 1x plus Reo inac (1733+2408) 1x	intestine, trachea, tendon	9	negative
Hungary	A	broiler	2/A	N	3	uneven growth	parents: Reo live 1133 1x plus Reo inac (1733+2408) 1x	kidney	2	negative
Hungary	A	broiler	3/A	Y	1	diarrhoea	parents: Reo live 1133 1x plus Reo inac (1733+2408) 1x	intestine	5	negative
Hungary	B	broiler	1/B	N	4	healthy	parents: Reo live 1133 1x plus Reo inac (1733+2408) 1x	intestine	2	negative
Hungary	D	broiler breeder	1/D	N	0	healthy	n/a	intestine, yolk sac	10	negative
Hungary	E	layer	1/E	N	53	peritonitis	no vaccination	intestine	6	negative
Hungary	F1	broiler breeder	1/F1	N	11	lameness	Reo live 1133 1x	intestine, tendon(hock joint)	20	negative
Hungary	F2	broiler breeder	1/F2	N	27	lameness	Reo live 1133 1x plus Reo inac (1733+2408) 2x	intestine, tendon(hock joint)	10	negative
Hungary	F3	broiler breeder	1/F3	N	24	healthy	Reo live 1133 1x plus Reo inac (1733+2408) 2x	inestine, tendon(hock joint)	20	2 intestine samples positive (90, 95)
Hungary	F4	broiler breeder	1/F4	N	35	lameness	Reo live 1133 1x plus Reo inac (1733+2408) 2x	inestine, tendon(hock joint)	10	negative
Hungary	F5	broiler breeder	1/F5	N	5	lameness, runting-stunting	no vaccination	intestine, tendon(hock joint)	20	10 intestine samples positive (107, 109, 112, 113, 114, 117, 121, 122)
Hungary	G1	broiler	1/G1	N	2	runting stunting	parents: Reo live 1133 1x plus Reo inac (1733+2408) 1x	intestine	6	6 positives (129, 130, 131)
Hungary	G2	broiler	1/G2	N	4	runting stunting	parents: Reo live 1133 1x plus Reo inac (1733+2408) 1x	intestine	7	3 positives (133)
Hungary	G3	broiler	1/G3	N	6	runting stunting	parents: Reo live 1133 1x plus Reo inac (1733+2408) 1x	intestine	7	3 positives (142, 143, 144)
Hungary	H	broiler	1/H	N	0	healthy	no vaccination	intestine	8	negative
Hungary	H	broiler	2/H	Y	2	healthy	no vaccination	intestine	5	5 positives (213, 214, 215, 216)
Hungary	H	broiler	3/H	Y	2	unewen growth rate	no vaccination	intesine, tendon(hock joint)	3	negative
Hungary	I	broiler breeder	1/I	N	0	healthy	no vaccination	intestine	6	negative
Hungary	I	broiler breeder	2/I	Y	5	healthy	Reo Live 1133 1x	intestine, tendon(hock joint)	9	negative
Hungary	I	broiler breeder	3/I	Y	20	healthy	Reo live 1133 1x plus Reo inac (1733+2408) 1x	intestine	5	negative
Hungary	J	broiler breeder	1/J	N	6	healthy	Reo Live 1133 1x	intestine	8	1 positive (168)
Hungary	K	broiler	1/K	N	4	healthy	n/a	intestine	5	5 positives (178, 179, 180, 181, 182)
Hungary	K	broiler	2/K	N	4	healthy	n/a	intestine	5	1 positive (185)
Hungary	K2	broiler	1/K2	N	1	healthy	n/a	intestine	5	negative
Hungary	K2	broiler	2/K2	N	1	healthy	n/a	intestine	5	negative
Hungary	N	broiler breeder	1/N	N	25	healthy	Reo live 1133 1x plus Reo inac (1733+2408) 1x	intestine	10	negative
Hungary	N-progeny	broiler	1/N-progeny	N	5	healthy	parents: Reo live 1133 1x plus Reo inac (1733+2408) 1x	intestine	10	negative
Hungary	N2	broiler	1/N2	N	5	healthy	parents: Reo live 1133 1x plus Reo inac (1733+2408) 1x	intestine	10	1 positive
Hungary	N3	broiler	1/N3	N	5	healthy	parents: Reo live 1133 1x plus Reo inac (1733+2408) 1x	intestine	10	negative
Hungary	P	broiler	1/P	N	5	healthy	no vaccination, parents: n/a	intestine, tendon(hock joint)	4	negative
Hungary	P2	broiler	1/P2	N	4	healthy	no vaccination, parents: n/a	intestine, proventriculus, tendon	7	3 intestine positive (274, 276, 280) and 1 proventriculus positive (279)
Hungary	P2	broiler	2/P2	N	3	healthy	no vaccination, parents: n/a	intestine	6	5 positives (281, 282, 283, 284)
Hungary	Q	broiler	1/Q	N	3	runting stunting, lameness	no vaccination, parents: n/a	intestine, proventriculus, tendon	4	2 intestine positive (287) and 1 proventriculus positive (290)
Hungary	R	broiler	1/R	N	6	healthy	no vaccination, parents: n/a	intestine	4	2 intestine positive (292, 294)
Hungary	R	broiler	2/R	N	6	healthy	no vaccination, parents: n/a	intestine	5	4 intestine positive (295, 296, 297, 298)
Hungary	S	broiler breeder	1/S	N	n/a	healthy	n/a	tendon(hock joint)	2	negative
Hungary	S2	broiler	1/S2	N	1	healthy	parents: Reo live 1133 1x plus Reo inac (1733+2408) 1x	intestine	5	negative
Hungary	S2	broiler	2/S2	N	5	healthy	parents: Reo live 1133 1x plus Reo inac (1733+2408) 1x	intestine	10	3 positives (312)
Hungary	S3	broiler	1/S3	N	2	n/a	parents: Reo live 1133 1x plus Reo inac (1733+2408) 1x	intestine	10	negative
Hungary	S4	broiler	1/S4	N	4	unewen growth rate	parents: Reo live 1133 1x plus Reo inac (1733+2408) 1x	intestine	5	4 positives (327, 330)
Hungary	S4	broiler	2/S4	N	4	unewen growth rate	parents: Reo live 1133 1x plus Reo inac (1733+2408) 1x	intestine	5	3 positives (334, 335)
Hungary	S4	broiler	3/S4	N	4	unewen growth rate	parents: Reo live 1133 1x plus Reo inac (1733+2408) 1x	intestine	5	5 positives (338, 340)
Hungary	S4	broiler	4/S4	N	4	unewen growth rate	parents: Reo live 1133 1x plus Reo inac (1733+2408) 1x	intestine	5	5 positives (344, 345)
Hungary	S4	broiler	5/S4	N	4	unewen growth rate	parents: Reo live 1133 1x plus Reo inac (1733+2408) 1x	intestine	5	4 positives (348, 349)
Hungary	S4	broiler	6/S4	N	4	unewen growth rate	parents: Reo live 1133 1x plus Reo inac (1733+2408) 1x	intestine	5	3 positives (356)
Hungary	U	broiler	1/V	N	6	healthy	parents: Reo live 1133 1x plus Reo inac (1733+2408) 1x	intestine	2	2 positives (388, 389)
Hungary	U	broiler	2/V	N	6	healthy	parents: Reo live 1133 1x plus Reo inac (1733+2408) 1x	intestine	2	1 positive
Hungary	U	broiler	3/V	N	6	healthy	parents: Reo live 1133 1x plus Reo inac (1733+2408) 1x	intestine	2	1 positive (392)
Hungary	U	broiler	4/V	N	6	healthy	parents: Reo live 1133 1x plus Reo inac (1733+2408) 1x	intestine	2	1 positive
Hungary	U	broiler	5/V	N	6	healthy	parents: Reo live 1133 1x plus Reo inac (1733+2408) 1x	intestine	2	negative
Hungary	U	broiler	6/V	N	6	healthy	parents: Reo live 1133 1x plus Reo inac (1733+2408) 1x	intestine	2	negative
Hungary	Z	broiler	1/Z	N	0	healthy	no vaccination, parents: n/a	intestine	5	negative
Hungary	Z	broiler	2/Z	N	0	healthy	no vaccination, parents: n/a	intestine	4	negative
Romania	M	broiler	1/M	N	2	runting stunting	n/a	intestine	1	1 positive
Romania	M	broiler	2/M	N	4	runting stunting	n/a	intestine, proventriculus	4	negative
Romania	T	broiler breeder	1-3/T	N	n/a	runting stunting	n/a	tendon(hock joint)	7	negative
Romania	T-progeny1	broiler	1-16/T-progeny1	N	n/a	runting stunting	n/a	intestine	16	12 positives (ROM1, ROM2, ROM3, ROM4, ROM5, ROM6, ROM7, ROM8)
Romania	T-progeny2	broiler	1-8/T-progeny2	N	n/a	runting stunting	n/a	intestine	8	4 positives (ROM9, ROM10, ROM11)
Russia	L	broiler	1/L	N	2	runting stunting	n/a	intestine	1	1 positive (RUS1)
Russia	L	broiler	2/L	N	1	runting stunting	n/a	liver	1	negative
Russia	L	broiler	3/L	N	4	runting stunting	n/a	intestine	1	negative
Ukraine	O	broiler	1/O	N	4	increased mortality	n/a	proventriculus	4	1 positive (UKR1)
Ukraine	V	broiler	1/V	N	1	runting stunting	n/a	intestine	2	negative
